# Supplementary material for: Diagnostic, prognostic, and therapeutic potentials of gut microbiome profiling in human schistosomiasis: A comprehensive systematic review
Source: PLoS Negl Trop Dis. 2025 Feb 3;19(2):e0012844. doi: 10.1371/journal.pntd.0012844 (PMC11844881; doi:10.1371/journal.pntd.0012844)
Supplement: S3 Table — (XLSX) [file pntd.0012844.s003.xlsx]

## Sheet: S3A Table_Included
		S3A Table: Quality assessment of the included studies. Critical appraisal was done using a checklist from the Joanna Briggs Institute.
Horodateur	Extractors	ID	Title	Author	Year (Year of publication)	Was the study’s target population a close representation of the national population in relation to Schistosomiasis prevalence?	Was the sampling frame a true or close representation of the target population?	Was some form of random selection used to select the sample, OR was acensus undertaken?	Were data collected directly from the subjects (as opposed to a proxy)?	Was an acceptable inclusion criteria definition used in the study?	Did the author calculate and respect the expected sample size?	Was the Schistosomiasis detection assay shown to have reliability and validity?	Was the same mode of data collection used for all subjects?	Was the length of the study period > or = 1 year?	Were the numerator(s) and denominator(s) for the Schistosomiasis prevalence?	Risk of bias
2023-05-22 11:36:04	Jean Thierry Ebogo Belobo	2	Urogenital schistosomiasis is associated with widespread impacts on the adolescent intestinal microbiome.	Ajibola	2018	No	Yes	No	Yes	Yes	No	Yes	Yes	No	Yes	Moderate risk of bias
2023-05-22 12:07:14	Jean Thierry Ebogo Belobo	3	Urogenital schistosomiasis is associated with signatures of microbiome dysbiosis in Nigerian adolescents.	Ajibola	2019	No	Yes	No	Yes	Yes	No	Yes	Yes	No	Yes	Moderate risk of bias
2023-05-22 13:21:37	Jean Thierry Ebogo Belobo	7	Helminths, polyparasitism, and the gut microbiome in the Philippines.	Gordon	2020	No	Yes	No	Yes	Yes	No	Yes	Yes	No	Yes	Moderate risk of bias
2023-05-22 13:49:30	Jean Thierry Ebogo Belobo	8	Gut microbiota signatures in Schistosoma japonicum infection-induced liver cirrhosis patients: a case-control study.	Gui	2021	No	Yes	No	Yes	Yes	No	Yes	Yes	Yes	Yes	Low risk of bias
2023-05-26 13:01:29	Martin Gaël Oyono	10	Alteration of the fecal microbiota in Chinese patients with Schistosoma japonicum infection.	Jiang	2021	No	Yes	No	Yes	Yes	No	Yes	Yes	No	Yes	Moderate risk of bias
2023-05-26 11:05:28	Martin Gaël Oyono	11	Differences in the Faecal Microbiome in Schistosoma haematobium Infected Children vs. Uninfected Children.	Kay	2013	No	Yes	Unclear	Yes	Yes	No	Yes	Yes	Unclear	Yes	Moderate risk of bias
2023-05-26 14:38:30	Martin Gaël Oyono	13	Potential gut microbiota features for non-invasive detection of schistosomiasis (vol 13, 941530, 2022).	Lin	2022	No	Yes	No	Yes	Yes	No	Yes	Yes	Unclear	Yes	Moderate risk of bias
	Martin Gaël Oyono	25	Alterations in gut microbiome and metabolite profile of patients with Schistosoma japonicum infection	Zhou	2023	No	Yes	No	Yes	Yes	No	Yes	Yes	No	Yes	Moderate risk of bias
	Martin Gaël Oyono	26	The characteristics of intestinal microbiota in patients with chronic schistosomiasis japonica-induced liver fibrosis by 16S rRNA gene sequence	Guo	2023	No	Yes	No	Yes	Yes	No	Yes	Yes	No	Yes	Moderate risk of bias
2023-05-26 10:32:50	Martin Gaël Oyono	16	The gut microbiome but not the resistome is associated with urogenital schistosomiasis in preschool-aged children.	Osakunor	2020	No	Yes	No	Yes	Yes	No	Yes	Yes	Unclear	Yes	Moderate risk of bias
2023-05-30 03:26:57	Sebastien Kenmoe	17	Characterizing the Biochemical Response to Schistosoma mansoni Infection and Treatment with Praziquantel in Preschool and School Aged Children.	Panic	2018	No	Yes	No	Yes	Yes	No	Yes	Unclear	Unclear	Yes	Moderate risk of bias
2023-05-30 03:46:04	Sebastien Kenmoe	19	Fungal allergic sensitization in young rural Zimbabwean children: Gut mycobiome and seroreactivity characteristics.	Pfavayi	2022	No	Yes	No	Yes	Yes	No	Yes	Yes	Unclear	Yes	Moderate risk of bias
2023-05-30 05:53:44	Sebastien Kenmoe	21	Investigations on the interplays between Schistosoma mansoni, praziquantel and the gut microbiome.	Schneeberger	2018	No	Yes	No	Yes	Yes	No	Yes	Yes	No	Yes	Moderate risk of bias
2023-05-19 07:00:28	Sebastien Kenmoe	24	Comparison of intestinal flora between patients with chronic and advanced Schistosoma japonicum infection.	Zhou	2022	No	Yes	No	Yes	Yes	No	Yes	Yes	Yes	Yes	Low risk of bias

## Sheet: S3B Table_Not eligible
S3B Table: Excluded studies
Horodateur	Extractors	ID	Title	Author	Year (Year of publication)	Are there any data available on human Schistosomiasis?	Are there any data available on gut microbiome?	There is data on diagnostic, prognostic, or therapeutic roles of gut microbiome in human schistosomiasis?	Reason of exclusion	Reason of exclusion [Please describe more specifically the excluded group (population, type of data, study design or type of diagnosis)]	Forgotten details	Study Design	Sampling	Sampling method	Setting	Setting	Number of sites	Timing of samples collection	Countries; Geographic regions; WHO Region; UN Regions; Sustainable Development Goal (SDG) regions; World Bank Income Groups; Development Groups	Study in multiple countries (please give list of countries separated by semicolon)	Location (City)	Study period [Participants recruitment period (Example 1: 2002, Example 2:2002-2004, Example 3: Mar/2002-Jun/2004). If not reported, please write NR.]	Age range (Write NR if not reported)	Age (Mean; SD; Median; IQR or Categories)	BMI (Mean; SD; Median; IQR or Categories)	Male (Number; Proportion)	definition of schistosomiasis infection	Was the study’s target population a close representation of the national population in relation to Schistosomiasis prevalence?	Was the sampling frame a true or close representation of the target population?	Was some form of random selection used to select the sample, OR was acensus undertaken?	Were data collected directly from the subjects (as opposed to a proxy)?	Was an acceptable inclusion criteria definition used in the study?	Did the author calculate and respect the expected sample size?	Was the Schistosomiasis detection assay shown to have reliability and validity?	Was the same mode of data collection used for all subjects?	Was the length of the study period > or = 1 year?	Were the numerator(s) and denominator(s) for the Schistosomiasis prevalence?	How the gut microbiome alterations in schistosomiasis were used	Study population	Control group	Schistosoma species	Stage of infection	Microbiome analysis technique used	Microbiome Alterations	Microbiome Alterations (please copy and paste)	Any other associated biological alterations, such as immunological changes or changes in metabolites	Schistosomiasis identification assay	Sample types	No. of participants
2023-05-22 10:29:37	Martin Gaël Oyono	12	Potential Gut Microbiota Features for Non-Invasive Detection of Schistosomiasis.	Lin	2022	No	No	No	Duplicates, False	Corrigendum
2023-05-22 10:15:03	Jean Thierry Ebogo Belobo	1	Enteric fever carriage with special reference to the incidence of paratyphoid C in Egypt.	Abboud	1966	No	No	No	Full text or abstract not found
2023-05-22 10:31:31	Martin Gaël Oyono	14	Qualitative and quantitative evaluation of aerobic microflora of the colon in bilharzial patients before and after praziquantel therapy.	Mokhtar	1988	No	No	No	Full text or abstract not found
2023-05-22 10:32:54	Martin Gaël Oyono	15	Detection of enteric bacteria, their endotoxins and antibodies in blood of bilharzial patients.	Mokhtar	1992	No	No	No	Full text or abstract not found
2023-05-22 12:40:29	Jean Thierry Ebogo Belobo	4	Metabonomic investigation of human Schistosoma mansoni infection.	Balog	2011	Yes	No	No	No data on Gut Microbiome
2023-05-26 11:11:17	Martin Gaël Oyono	9	Enteric pathogens in German police officers after predominantly tropical deployments - A retrospective assessment over 5 years.	Halfter	2020	Yes	No	No	No data on Gut Microbiome
2023-05-19 01:38:41	Sebastien Kenmoe	20	Sources and Distribution of Surface Water Fecal Contamination and Prevalence of Schistosomiasis in a Brazilian Village.	Ponce-Terashima	2014	Yes	No	No	No data on Gut Microbiome
2023-05-30 03:58:11	Sebastien Kenmoe	22	Evaluating the effect of chronic schistosomiasis on the gut microbiome at the species level.	Smith	2021	No	Yes	No	No data on human schistosomiasis
2023-05-30 05:40:11	Sebastien Kenmoe	23	A longitudinal study reveals the alterations of the Microtus fortis colonic microbiota during the natural resistance to Schistosoma japonicum infection.	Zhang	2020	No	Yes	No	No data on human schistosomiasis
2023-05-22 12:44:57	Jean Thierry Ebogo Belobo	5	Unravelling interactions between schistosomes, the microbiome and anti-helminthic drugs.	Carruthers	2018	No	No	No	No data on human schistosomiasis, No data on Gut Microbiome
2023-05-22 12:46:26	Jean Thierry Ebogo Belobo	6	Lifestyle and helminth infection associated with taxonomic and functional shifts in gut microbiota in children with food allergy: The europrevall-INCO study.	Fu	2020	No	No	No	No data on human schistosomiasis, No data on Gut Microbiome
2023-05-19 01:27:20	Sebastien Kenmoe	18	Unbalanced relationships: insights into the interaction between gut microbiota, geohelminths, and schistosomiasis.	Pereira de Araujo	2022	Yes	Yes	No	Review
2023-05-22 11:36:04	Jean Thierry Ebogo Belobo	2	Urogenital schistosomiasis is associated with widespread impacts on the adolescent intestinal microbiome.	Ajibola	2018	Yes	Yes	Yes				Cross-sectional	Non probabilistic	Convenience sampling	Community-based	Rural	Monocenter	Prospectively	Nigeria; Africa; Africa; Western Africa; Sub-Saharan Africa; Lower-middle-income countries; Other developing regions		Argungu Local Government Area	Jul/2017-Aug/2017	Other numerical age range (Please precise age range in years in others), 11–15 years				The presence of eggs in the urine was used to identify cases of adolescents with urogenital schistosomiasis; for subjects with no eggs in the urine, a second sample was obtained and assessed the following day by a different technician to confirm the lack of eggs and reduce the risk of false negatives.	No	No	No	Yes	Yes	No	Yes	Yes	No	Yes	Unclear/ Not reported	Microbial DNA was extracted from stool samples of 25 adolescents infected with urinary schistosomiasis and 25 uninfected controls.	Microbial DNA was extracted from stool samples of 25 adolescents infected with urinary schistosomiasis and 25 uninfected controls.	Schistosoma haematobium	Unclear/ Not reported	Amplicon (16s rDNA)	Changes in abundance: increased or decreased	We detected significant differences in 17 genera: 10 increased (Megasphaera, Dialister, Acinetobacter, Prevotella, Alloprevotella, Desulfovibrio, Haemophilus, Peptococcus, Olsenella, and uncultured Coriobacteriaceae) and 7 decreased (Subdoligranulum, Parabacteroides, uncultured Erysipelotrichaceae, Ruminococcaceae incertae sedis, Peptostreptococcaceae incertae sedis, Clostridium sensu stricto 6, …	We used the web-based tool Piphillin to predict changes in the functional potential of the microbiome by inferring the metagenomes from 16S sequences99 and the tool MicrobiomeAnalyst to analyze differential abundance of both KEGG Orthologs and Pathways101. We identified two KEGG pathways that were enriched in schistosomiasis-positive individuals (Table S3), as well as 35 KEGG orthologs that were …	sedimentation technique	Urine	50
2023-05-22 12:07:14	Jean Thierry Ebogo Belobo	3	Urogenital schistosomiasis is associated with signatures of microbiome dysbiosis in Nigerian adolescents.	Ajibola	2019	Yes	Yes	Yes				Cross-sectional	Non probabilistic	Convenience sampling	Community-based	Rural	Monocenter	Prospectively	Nigeria; Africa; Africa; Western Africa; Sub-Saharan Africa; Lower-middle-income countries; Other developing regions		Argungu Local Government Area	July/2017-Aug/2017	Other numerical age range (Please precise age range in years in others), 11–15 years				The presence of eggs in the urine was used to identify cases of adolescents with urogenital schistosomiasis; for subjects with no eggs in the urine, a second sample was obtained and assessed the following day by a different technician to confirm the lack of eggs and reduce the risk of false negatives.	No	No	No	Yes	Yes	No	Yes	Yes	No	Yes	Unclear/ Not reported	Microbial DNA was extracted from stool samples of 25 adolescents infected with urinary schistosomiasis and 25 uninfected controls.	Microbial DNA was extracted from stool samples of 25 adolescents infected with urinary schistosomiasis and 25 uninfected controls.	Schistosoma haematobium	Unclear/ Not reported	Amplicon (16s rDNA)	Changes in abundance: increased or decreased	We detected significant differences in 17 genera: 10 increased (Megasphaera, Dialister, Acinetobacter, Prevotella, Alloprevotella, Desulfovibrio, Haemophilus, Peptococcus, Olsenella, and uncultured Coriobacteriaceae) and 7 decreased (Subdoligranulum, Parabacteroides, uncultured Erysipelotrichaceae, Ruminococcaceae incertae sedis, Peptostreptococcaceae incertae sedis, Clostridium sensu stricto 6, …	We used the web-based tool Piphillin to predict changes in the functional potential of the microbiome by inferring the metagenomes from 16S sequences99 and the tool MicrobiomeAnalyst to analyze differential abundance of both KEGG Orthologs and Pathways101. We identified two KEGG pathways that were enriched in schistosomiasis-positive individuals (Table S3), as well as 35 KEGG orthologs that were …	Sedimentation technique	Urine	49
2023-05-22 13:21:37	Jean Thierry Ebogo Belobo	7	Helminths, polyparasitism, and the gut microbiome in the Philippines.	Gordon	2020	Yes	Yes	Yes				Cross-sectional	Non probabilistic	Consecutive sampling	Community-based	Unclear/ Not reported	Multicenter	Prospectively	Philippines; Asia; Western Pacific; South-Eastern Asia; Eastern and South-Eastern Asia; Lower-middle-income countries; Other developing regions		municipalities of Palapag and Laoang in Northern Samar 73 Province	2011 and 2015	Other numerical age range (Please precise age range in years in others), 4-72 years	33			NR	No	No	No	Yes	Yes	No	Yes	Yes	No	Yes	Unclear/ Not reported			Schistosoma japonicum		Amplicon (16s rDNA)	Changes in abundance: increased or decreased	We observed significant differences in the abundance of individual bacterial genera and 184 species between helminth-infected subjects and uninfected controls (Supplementary Fig. S2 and 185 Supplementary Fig. S4). When comparing S. japonicum-only (n=14) infections with helminth-186 negative (n=38) and intestinal helminth infections (n=167), significant differences in abundance of 187 certain bact…		Molecular methods	Stools	219
2023-05-22 13:49:30	Jean Thierry Ebogo Belobo	8	Gut microbiota signatures in Schistosoma japonicum infection-induced liver cirrhosis patients: a case-control study.	Gui	2021	Yes	Yes	Yes				Case control study	Non probabilistic	Convenience sampling	Unclear/ Not reported	Unclear/ Not reported	Multicenter	Prospectively	China; Asia; Western Pacific; Eastern Asia; Eastern and South-Eastern Asia; Upper-middle-income countries; Other developing regions		Hangzhou and Jiaxing	Dec/2017-Nov/2019		82.7		49.00	diagnosis of schistosomiasis performed using the Kato-Katz method to detect S. japonicum eggs in stool samples	No	No	No	Yes	Yes	No	Yes	Yes	Yes	Yes	Unclear/ Not reported	24 patients with S. japonicum infection-induced liver cirrhosis	In addition, 26 age- and sex-matched healthy individuals not meeting any of the exclusion criteria were enrolled from Hangzhou and Jiaxing.	Schistosoma japonicum		Amplicon (16s rDNA)	Changes in abundance: increased or decreased	We evaluated bacterial relative abundance at both phylum and genus levels (Fig. 5a and b, respectively). Analysis of the most abundant bacterial phyla in the fecal samples collected from the two groups revealed a similar pattern; specifically, Bacteroidetes, Firmicutes, and Proteobacteria were the three most prevalent phyla in both groups, accounting for 97.1% and 94.4% of all bacterial populatio…		Kato-Katz technique	Stools	49
2023-05-26 13:01:29	Martin Gaël Oyono	10	Alteration of the fecal microbiota in Chinese patients with Schistosoma japonicum infection.	Jiang	2021	Yes	Yes	Yes				Cross-sectional	Non probabilistic	Convenience sampling	Hospital-based	Unclear/ Not reported	Monocenter	Prospectively	China, Hong Kong SAR; Asia; Western Pacific; Eastern Asia; Eastern and South-Eastern Asia; High-income countries; Other developing regions		Hunan Province, China	September - December 2016	>30 years old				acute schistosomiasis based on positive Schistosoma egg and IHA tests	No	No	No	Yes	Yes	No	Yes	Yes	No	Yes	diagnostic	male fishermen without hepatitis B or C infections	healthy subjects (control) did not display clinical symptoms of schistosome infection and yielded negative laboratory results according to the Kato-Katz method and IHA test, and they had no history of schistosomiasis.	Schistosoma japonicum	Acute	Amplicon (16s rDNA)	Changes in diversity: increased or decreased	Comparing the alpha diversity index using Kruskal–Wallis tests, the Chao1 index and Shannon diversity index, no significant differences were observed between patients and healthy subjects		Kato-Katz technique, indirect hemagglutination antibody (IHA)	Fecal	26
2023-05-26 11:05:28	Martin Gaël Oyono	11	Differences in the Faecal Microbiome in Schistosoma haematobium Infected Children vs. Uninfected Children.	Kay	2013	Yes	Yes	Yes				Cross-sectional	Non probabilistic	Convenience sampling	Community-based	Unclear/ Not reported	Monocenter	Prospectively	Zimbabwe; Africa; Africa; Eastern Africa; Sub-Saharan Africa; Lower-middle-income countries; Other developing regions		Murewa district in Zimbabwe, in the Mashonaland East Province	NR	6 months to 13 years			73 male	The most important helminth parasite in sub-Saharan Africa is Schistosoma haematobium which causes urogenital schistosomiasis, commonly known as bilharzia	Unclear	Unclear	Unclear	Yes	Yes	No	Yes	Yes	Unclear	Yes	diagnostic	Children (six months-13 years old) from Chingwaru Primary school		Schistosoma haematobium	Unclear/ Not reported	Amplicon (16s rDNA)	Changes in diversity: increased or decreased	There was significant difference in the diversity of the OTU in infected children vs uninfected children, but this was not robust to Bonferroni correction. There were differences in the abundance of 27 OTUs between infected and uninfected children, however, only differences in 5 of these, belonging to the genus Prevotella, were significant		Urine Filtration	Urine	139
2023-05-26 14:38:30	Martin Gaël Oyono	13	Potential gut microbiota features for non-invasive detection of schistosomiasis (vol 13, 941530, 2022).	Lin	2022	Yes	Yes	Yes				Cross-sectional	Non probabilistic	Convenience sampling	Hospital-based	Unclear/ Not reported	Monocenter	Prospectively	China; Asia; Western Pacific; Eastern Asia; Eastern and South-Eastern Asia; Upper-middle-income countries; Other developing regions		Sun Yat-Sen	NR	>30 years old				screened for Schistosoma spp. eggs in feces using the Kato-Katz method	No	No	No	Yes	Yes	No	Yes	Yes	Unclear	Yes	prognostic			Schistosoma japonicum	Chronic	Amplicon (16s rDNA)	Taxa identified as potential biomarkers	There were significant differences in gut bacterial community structures between S. japonicum-infected and uninfected humans. Gut microbes such as Blautia and Pantoea were considered as biomarkers to distinguish between infected and uninfected humans. Importantly, thirty gut bacterial genera, such as Bacteroides, Blautia, Bilophila, Enterococcus, Intestinibacter and Desulfovibrio were considered …		Kato-Katz technique	Stools	26
2023-05-26 10:32:50	Martin Gaël Oyono	16	The gut microbiome but not the resistome is associated with urogenital schistosomiasis in preschool-aged children.	Osakunor	2020	Yes	Yes	Yes				Cross-sectional	Non probabilistic	Convenience sampling	Hospital-based	Unclear/ Not reported	Monocenter	Prospectively	Zimbabwe; Africa; Africa; Eastern Africa; Sub-Saharan Africa; Lower-middle-income countries; Other developing regions		Mashonaland Central province	NR	1–5 year olds	3.7		57	Schistosomiasis is a disease caused by infection with trematodes of the genus Schistosoma	Unclear	Yes	No	Yes	Yes	No	Yes	Yes	Unclear	Yes	diagnostic	preschool-aged children		Schistosoma haematobium	Acute	Whole-genome (shotgun metagenomic) sequencing	Changes in abundance: increased or decreased	In total, eight genera were identified, five from bacteria (Pseudomonas: W = 347, Azospirillum: W = 346, Stenotrophomonas: W = 292, Derxia: W = 288, and Thalassospira: W = 292) and three from fungi (Aspergillus: W = 75, Tricholoma: W = 73 and Periglandula: W = 70). In schistosome-positive children, the abundance of all but not Azospirillum was higher. This observation was consistent with infectio…		Urine Filtration	Fecal, Urine	113
2023-05-30 03:26:57	Sebastien Kenmoe	17	Characterizing the Biochemical Response to Schistosoma mansoni Infection and Treatment with Praziquantel in Preschool and School Aged Children.	Panic	2018	Yes	Yes	Yes				Clinical Trial study	Non probabilistic	Consecutive sampling	Unclear/ Not reported	Rural	Monocenter	Prospectively	Ivory Coast; Africa; Africa; Western Africa; Sub-Saharan Africa; Lower-middle-income countries; Other developing regions		Makouguié, Odoguié, M’Bromé and Elevi	nr	Children : Birth-15 years				In brief, 161 preschool aged children (aged 2–5) from the villages of Makouguié, Odoguié, M’Bromé and Elevi, and 180 school aged children (aged 6–15 years) from Makouguié, infected with S. mansoni were eligible for the study.	No	Yes	No	Yes	Yes	No	Yes	Unclear	Unclear	Yes		In brief, 161 preschool aged children (aged 2–5) from the villages of Makouguié, Odoguié, M’Bromé and Elevi, and 180 school aged children (aged 6–15 years) from Makouguié, infected with S. mansoni were eligible for the study.	Urine samples were also collected from 11 noninfected children from Makouguié at parallel time-points, as a comparator group.	Schistosoma mansoni		1H NMR Spectroscopy	Changes in abundance: increased or decreased	Creatinine and citrate excretion was positively associated with age, while the excretion of acetate, alanine, creatine, glycine and succinate was negatively associated. Hippurate excretion increased with age while 4-hydroxyphenylacetate (4-HPA), dimethylamine (DMA), dimethylglycine (DMG), and trimethylamine (TMA) (metabolites associated with gut microbial choline metabolism) decreased. (18)			Urine
2023-05-30 03:46:04	Sebastien Kenmoe	19	Fungal allergic sensitization in young rural Zimbabwean children: Gut mycobiome and seroreactivity characteristics.	Pfavayi	2022	Yes	Yes	Yes				Cross-sectional	Non probabilistic	Consecutive sampling	Community-based	Rural	Monocenter	Prospectively	Zimbabwe; Africa; Africa; Eastern Africa; Sub-Saharan Africa; Lower-middle-income countries; Other developing regions		Shamva	nr	Children : Birth-5 years	3.7 ± 1.1 years		57; 49.1	nr	No	Yes	No	Yes	Yes	No	Yes	Yes	Unclear	Yes		This study was part of a larger paediatric schistosomiasis study in children aged 5 years and below.		Schistosoma haematobium		DNA sequencing	Taxa up altered: Phyla, genera, species	In the 116 stool samples analysed, 228 fungal genera (from six unique phyla) were detected. The most prevalent phyla were Ascomycota (genera: Protomyces (present in 100% of the samples), Taphrina (98%), Aspergillus (91%), Saccharomyces (91%)), Microsporidia (Enterocytozoon (100%)), and Zoopagomycota (Entomophthora (100%)) Fig. 2a-b. These phyla dominated the microbiome.		Serological Tests, skin prick testing (SPT)	Blood, Stools, Urine
2023-05-30 05:53:44	Sebastien Kenmoe	21	Investigations on the interplays between Schistosoma mansoni, praziquantel and the gut microbiome.	Schneeberger	2018	Yes	Yes	Yes				Clinical Trial study	Non probabilistic	Consecutive sampling	Community-based	Rural	Monocenter	Prospectively	Ivory Coast; Africa; Africa; Western Africa; Sub-Saharan Africa; Lower-middle-income countries; Other developing regions		Azaguié	Nov/2014-Feb/2015	Children : Birth-5 years				nr	No	Yes	No	Yes	Yes	No	Yes	Yes	No	Yes		The stool samples used in this study were sourced from a praziquantel dose-finding clinical trial in school-aged and pre-school-aged in Côte d’Ivoire [25]. Schistosoma mansoni-positive children (n = 317; 2–15 years) as confirmed by quadruplicate Kato-Katz smears from 2 stool samples were eligible to participate in this trial and randomized to 20, 40 or 60 mg/kg praziquantel or placebo. For this s…		Schistosoma mansoni			Changes in abundance: increased or decreased	Across all groups, the phyla Firmicutes and Bacteroidetes were the most abundant (> 50%), except in one sample from the low-intensity infection group (sample 34A) and two from the high-intensity infection group (samples 5A and 8A). The minimum and maximum observed abundance of Firmicutes were 5.9% and 86.5%, respectively. For the Bacteroidetes, the range spanned from 1.9% up to 64.2%. The ratio F…		Molecular methods	Stools
2023-05-19 07:00:28	Sebastien Kenmoe	24	Comparison of intestinal flora between patients with chronic and advanced Schistosoma japonicum infection.	Zhou	2022	Yes	Yes	Yes				Cross-sectional	Non probabilistic	Consecutive sampling	Hospital-based	Unclear/ Not reported	Monocenter	Prospectively	China; Asia; Western Pacific; Eastern Asia; Eastern and South-Eastern Asia; Upper-middle-income countries; Other developing regions		Hanshou	Feb/2021-Feb/2022	Adults: 19+ years				According to the National Standardized Diagnostic Criteria for S. japonicum infection (WS261-2006) of the Ministry of Health of China, patients with advanced schistosomiasis should meet the following conditions. (i) History of repeated or prolonged exposure to water in infected areas. (ii) History of treatment for S. japonicum infection. (iii) Positive ovum test in the patient's stool or positive…	No	Yes	No	Yes	Yes	No	Yes	Yes	Yes	Yes	diagnostic	24 patients with chronic S. japonicum infection and five patients with advanced S. japonicum infection	patients with chronic and advanced S. japonicum infection	Schistosoma japonicum	Chronic, Advanced		Taxa up altered: Phyla, genera, species	We found that at the phylum level, Bacteroidetes and Firmicutes were most abundant in both groups of patients. However, compared with patients with chronic S. japonicum infection, patients with advanced infection had a lower percentage of Firmicutes and a higher percentage of Proteobacteria (Fig. 1a). At the genus level, the percentages of Faecalis bacterium and Bacteroides were increased and the…		Molecular methods, PCR and sequencing	Fecal
[truncated: 147 more columns]
